# Supplementary material for: Tilapia lake virus causes mitochondrial damage: a proposed mechanism that leads to extensive death in fish cells
Source: PeerJ. 2023 Oct 5;11:e16190. doi: 10.7717/peerj.16190 (PMC10560495; doi:10.7717/peerj.16190)
Supplement: Supplemental Information 2 [file peerj-11-16190-s002.xlsx]

## Sheet: Sheet1-MTT raw data
MTT assay in E-11 cells		* E-11 Cells in each plates come from different passages
Plate 1 (N1) -1st experiment
						OD measurement
		0 dpi			1 dpi			3 dpi			6 dpi
(Replicate)	Normal	infected	no cells	Normal	infected	no cells	Normal	infected	no cells	Normal	infected	no cells
Well1	0.15	0.167	0.057	0.146	0.127	0.059	0.153	0.086	0.057	0.176	0.062	0.063
well 2	0.135	0.161	0.058	0.144	0.134	0.06	0.155	0.087	0.058	0.19	0.059	0.063
well 3	0.133	0.154	0.055	0.157	0.123	0.061	0.15	0.076	0.06	0.172	0.061	0.066
well 4	0.131	0.144	0.055	0.155	0.127	0.057	0.164	0.08	0.06	0.166	0.061	0.06
well 5	0.138	0.147	0.059	0.15	0.125	0.056	0.157	0.085	0.058	0.188	0.057	0.059
well 6	0.116	0.137	0.047	0.144	0.123	0.057	0.158	0.077	0.056	0.168	0.062	0.059
well 7	0.119	0.139	0.043	0.158	0.135	0.055	0.169	0.068	0.056	0.162	0.059	0.056
well 8	0.118	0.124	0.046	0.151	0.149	0.063	0.167	0.07	0.057	0.183	0.059	0.061
Average	0.13	0.146625	0.0525	0.150625	0.130375	0.0585	0.159125	0.078625	0.05775	0.175625	0.06	0.060875
Substracted OD	0.0775	0.094125		0.092125	0.071875		0.101375	0.020875		0.11475	-0.000875
	dpi = day post infection
	0 dpi	1 dpi	3 dpi	6 dpi
% cells viability of infected cells	121.452	78.019	20.5919	-0.762527
MTT assay
Plate 2 (N2)- 2nd experiment
						OD measurement
		0 dpi			1 dpi			3 dpi			6 dpi
(Replicate)	Normal	infected	no cells	Normal	infected	no cells	Normal	infected	no cells	Normal	infected	no cells
Well1	0.22	0.168	0.051	0.195	0.164	0.06	0.225	0.124	0.059	0.213	0.072	0.053
well 2	0.176	0.175	0.046	0.195	0.166	0.06	0.271	0.122	0.059	0.227	0.079	0.059
well 3	0.156	0.212	0.045	0.194	0.165	0.061	0.222	0.12	0.056	0.214	0.082	0.058
well 4	0.145	0.17	0.042	0.198	0.165	0.058	0.228	0.121	0.059	0.241	0.074	0.059
well 5	0.146	0.149	0.04	0.224	0.149	0.058	0.227	0.117	0.056	0.246	0.078	0.056
well 6	0.146	0.169	0.038	0.226	0.169	0.056	0.208	0.121	0.067	0.22	0.075	0.056
well 7	0.159	0.171	0.051	0.222	0.17	0.056	0.239	0.123	0.057	0.229	0.074	0.052
well 8	0.149	0.166	0.048	0.226	0.173	0.056	0.228	0.12	0.057	0.254	0.079	0.056
Average	0.162125	0.1725	0.045125	0.21	0.165125	0.058125	0.231	0.121	0.05875	0.2305	0.076625	0.056125
Substracted OD	0.117	0.127375		0.151875	0.107		0.17225	0.06225		0.174375	0.0205
	dpi = day post infection
	0 dpi	1 dpi	3 dpi	6 dpi
% cells viability of infected cells	108.868	70.4527	36.1393	11.7563
MTT assay
Plate 3 (N3)- 3rd experiment
						OD measurement
		0 dpi			1 dpi			3 dpi			6 dpi
(Replicate)	Normal	infected	no cells	Normal	infected	no cells	Normal	infected	no cells	Normal	infected	no cells
Well1	0.132	0.162	0.051	0.206	0.19	0.06	0.216	0.094	0.059	0.241	0.058	0.053
well 2	0.155	0.147	0.046	0.198	0.189	0.06	0.22	0.116	0.059	0.214	0.061	0.059
well 3	0.149	0.155	0.045	0.217	0.183	0.061	0.236	0.124	0.056	0.214	0.066	0.058
well 4	0.156	0.151	0.042	0.216	0.191	0.058	0.226	0.118	0.059	0.203	0.072	0.059
well 5	0.154	0.158	0.04	0.226	0.188	0.058	0.211	0.121	0.056	0.205	0.077	0.056
well 6	0.169	0.155	0.038	0.209	0.195	0.056	0.219	0.124	0.067	0.169	0.07	0.056
well 7	0.171	0.162	0.051	0.209	0.183	0.056	0.22	0.131	0.057	0.193	0.066	0.052
well 8	0.178	0.164	0.048	0.226	0.185	0.056	0.223	0.135	0.057	0.238	0.076	0.056
Average	0.158	0.15675	0.045125	0.213375	0.188	0.058125	0.221375	0.120375	0.05875	0.209625	0.06825	0.056125
Substracted OD	0.112875	0.111625		0.15525	0.129875		0.162625	0.061625		0.1535	0.012125
	dpi = day post infection
	0 dpi	1 dpi	3 dpi	6 dpi
% cells viability of infected cells	98.8926	83.6554	37.8939	7.89902

## Sheet: MTT calculated data
1 st experiment	0 dpi		1 dpi		3 dpi		6 dpi		% cell viability 1st time	0 dpi		1 dpi		3 dpi		6 dpi			% cell viability summary	0 dpi		1 dpi		3 dpi		6 dpi
	normal	infected	normal	infected	normal	infected	normal	infected		% normal	% infected	%normal	% infected	% normal	% infected	% normal	% infected			% normal	% infected	%normal	% infected	% normal	% infected	% normal	% infected
	0.093	0.087	0.087	0.068	0.096	0.029	0.113	-0.001		120	112.258	94.5652	73.913	95.0495	28.7129	98.2609	-0.869565			100	118.871	100.136	78.125	100.371	20.6683	99.7826	-0.76087
	0.077	0.084	0.084	0.074	0.097	0.029	0.127	-0.004		99.3548	108.387	91.3043	80.4348	96.0396	28.7129	110.435	-3.47826			100	100.295	100.579	70.8609	114.073	41.2252	115.48	13.5762
	0.078	0.096	0.096	0.062	0.09	0.016	0.106	-0.005		100.645	123.871	104.348	67.3913	89.1089	15.8416	92.1739	-4.34783			99.8894	98.7832	99.5192	83.2532	100.386	38.0401	99.6753	7.87338
	0.076	0.098	0.098	0.07	0.104	0.02	0.106	0.001		98.0645	126.452	106.522	76.087	102.97	19.802	92.1739	0.869565		avr	99.9631	105.983	100.078	77.413	104.943	33.3112	104.979	6.89622
	0.079	0.094	0.094	0.069	0.099	0.027	0.129	-0.002		101.935	121.29	102.174	75	98.0198	26.7327	112.174	-1.73913		SD	0.0638662	11.1868	0.532468	6.22674	7.90641	11.0643	9.0941	7.21829
	0.069	0.087	0.087	0.066	0.102	0.021	0.109	0.003		89.0323	112.258	94.5652	71.7391	100.99	20.7921	94.7826	2.6087		n	3	3	3	3	3	3	3	3
	0.076	0.103	0.103	0.08	0.113	0.012	0.106	0.003		98.0645	132.903	111.957	86.9565	111.881	11.8812	92.1739	2.6087
	0.072	0.088	0.088	0.086	0.11	0.013	0.122	-0.002		92.9032	113.548	95.6522	93.4783	108.911	12.8713	106.087	-1.73913
avr	0.0775	0.092125	0.092125	0.071875	0.101375	0.020875	0.11475	-0.000875	avr	100	118.871	100.136	78.125	100.371	20.6683	99.7826	-0.76087
									SD	9.12396	8.54339	7.19687	8.50802	7.48328	6.84811	8.51679	2.60611
									n	8	8	8	8	8	8	8	8
2 nd experiment	0 dpi		1 dpi		3 dpi		6 dpi		% cell viability 2nd time	0 dpi		1 dpi		3 dpi		6 dpi
	normal	infected	normal	infected	normal	infected	normal	infected		% normal	% infected	%normal	% infected	% normal	% infected	% normal	% infected
	0.169	0.117	0.135	0.104	0.166	0.065	0.16	0.019		144.444	92.126	89.404	68.8742	96.5116	37.7907	91.954	10.9195
	0.13	0.129	0.135	0.106	0.212	0.063	0.168	0.02		111.111	101.575	89.404	70.1987	123.256	36.6279	96.5517	11.4943
	0.111	0.167	0.133	0.104	0.166	0.064	0.156	0.024		94.8718	131.496	88.0795	68.8742	96.5116	37.2093	89.6552	13.7931
	0.103	0.128	0.14	0.107	0.169	0.062	0.182	0.015		88.0342	100.787	92.7152	70.8609	98.2558	36.0465	104.598	8.62069
	0.106	0.109	0.166	0.091	0.171	0.061	0.19	0.022		90.5983	85.8268	109.934	60.2649	99.4186	35.4651	109.195	12.6437
	0.108	0.131	0.17	0.113	0.141	0.054	0.164	0.019		92.3077	103.15	112.583	74.8344	81.9767	31.3953	94.2529	10.9195
	0.108	0.12	0.166	0.114	0.182	0.066	0.177	0.022		92.3077	94.4882	109.934	75.4967	105.814	38.3721	101.724	12.6437
	0.101	0.118	0.17	0.117	0.171	0.063	0.198	0.023		86.3248	92.9134	112.583	77.4834	99.4186	36.6279	113.793	13.2184
avr	0.117	0.127375	0.151875	0.107	0.17225	0.06225	0.174375	0.0205	%avr	100	100.295	100.579	70.8609	114.073	41.2252	115.48	13.5762
									SD	19.5009	13.876	11.5328	5.3685	11.51	2.14746	8.5792	1.65431
	100	108.868	129.808	91.453	147.222	53.2051	149.038	17.5214	n	8	8	8	8	8	8	8	8
3rd experiment	0 dpi		1 dpi		3 dpi		6 dpi		% cell viability 3rd time	0 dpi		1 dpi		3 dpi		6 dpi
	normal	infected	normal	infected	normal	infected	normal	infected		% normal	% infected	%normal	% infected	% normal	% infected	% normal	% infected
	0.081	0.111	0.146	0.13	0.157	0.035	0.188	0.005		71.6814	98.2301	93.5897	83.3333	96.9136	21.6049	122.078	3.24675
	0.109	0.101	0.138	0.129	0.161	0.057	0.155	0.002		96.4602	89.3805	88.4615	82.6923	99.3827	35.1852	100.649	1.2987
	0.104	0.11	0.156	0.122	0.18	0.068	0.156	0.008		92.0354	97.3451	100	78.2051	111.111	41.9753	101.299	5.19481
	0.114	0.109	0.158	0.133	0.167	0.059	0.144	0.013		100.885	96.4602	101.282	85.2564	103.086	36.4198	93.5065	8.44156
	0.114	0.118	0.168	0.13	0.155	0.065	0.149	0.021		100.885	104.425	107.692	83.3333	95.679	40.1235	96.7532	13.6364
	0.131	0.117	0.153	0.139	0.152	0.057	0.113	0.014		115.929	103.54	98.0769	89.1026	93.8272	35.1852	73.3766	9.09091
	0.12	0.111	0.153	0.127	0.163	0.074	0.141	0.014		106.195	98.2301	98.0769	81.4103	100.617	45.679	91.5584	9.09091
	0.13	0.116	0.17	0.129	0.166	0.078	0.182	0.02		115.044	102.655	108.974	82.6923	102.469	48.1481	118.182	12.987
	0.112875	0.111625	0.15525	0.129875	0.162625	0.061625	0.1535	0.012125	%avr	99.8894	98.7832	99.5192	83.2532	100.386	38.0401	99.6753	7.87338
									SD	14.1311	4.86869	6.77315	3.11103	5.41099	8.18878	15.3625	4.38269
									n	8	8	8	8	8	8	8	8
