# Supplementary material for: Tilapia lake virus causes mitochondrial damage: a proposed mechanism that leads to extensive death in fish cells
Source: PeerJ. 2023 Oct 5;11:e16190. doi: 10.7717/peerj.16190 (PMC10560495; doi:10.7717/peerj.16190)
Supplement: Supplemental Information 3 [file peerj-11-16190-s003.xlsx]

## Sheet: Neg
	Chamber	Area [pixel²]	Perimeter [pixel]	Mean (Color Intensity Value)	Mean (Red)	Mean (Green)	R/G	R/G Mean	Average
Neg D0	1	100149	1296	136.894	132.336	126.504	1.0461	1.66158	1.50117
		101430	1314	94.6804	94.6056	41.5472	2.27706
	2	100740	1278	102.888	102.83	52.3623	1.96381	1.42583
		100245	1384	103.798	90.0684	101.445	0.88785
	3	100362	1290	88.4798	87.9218	67.1896	1.30856	1.41611
		100800	1344	76.4628	76.2288	50.03	1.52366
Neg D1	1	100534	1266	90.2981	89.1116	71.7808	1.24144	1.45553	1.47265
		100400	1298	89.569	89.5261	53.5841	1.67076
		108570	1450	75.0195	74.1276	50.9686	1.45438
	2	100596	1266	93.9667	93.8474	69.5236	1.34986	1.53058
		100368	1278	99.2744	99.2735	61.2467	1.62088
		101470	1282	78.4485	78.447	48.3941	1.621
	3	100368	1264	68.1402	66.707	54.4343	1.22546	1.43184
		100700	1286	55.1548	54.4849	40.2121	1.35494
		100902	1302	52.2907	52.1104	30.383	1.71512
Neg D3	1	101472	1272	82.2546	80.3156	62.3835	1.28745	1.35978	1.40137
		114958	1414	42.8196	57.4415	35.6183	1.6127
		91881	1232	83.9248	75.6548	72.5411	1.04292
		111438	1338	63.9442	79.1923	52.9349	1.49603
	2	109593	1384	43.6269	57.9298	40.3045	1.4373	1.34032
		109896	1390	58.5727	69.6948	53.7091	1.29763
		104667	1332	64.2653	72.858	56.6538	1.28602
	3	102678	1374	58.8362	72.0165	49.1889	1.46408	1.50401
		134088	1488	75.5999	77.6594	41.301	1.88033
		169646	1706	59.8849	74.267	55.3195	1.34251
		103148	1334	72.2442	87.5299	65.8556	1.32912
Neg D6	1	125701	1416	65.8759	65.3587	48.1808	1.35653	1.50342	1.48312
		103571	1316	75.4089	75.381	50.3736	1.49644
		101336	1322	56.6948	56.6347	34.1728	1.6573
		99900	1262	53.1504	51.0364	35.8646	1.42303	1.45612
	2	99144	1256	52.0072	50.3345	34.2327	1.47037
		100842	1270	63.562	62.2925	43.6137	1.42828
		101898	1274	47.4401	45.4585	30.249	1.50281
	3	145262	1562	62.7994	60.9433	51.1883	1.19057	1.48981
		108808	1344	40.3944	39.4918	24.9596	1.58223
		119669	1448	53.4289	52.7733	31.1049	1.69663

## Sheet: Pos
	Area [pixel²]	Perimeter [pixel]	Mean (Color Intensity Value)	Mean (Red)	Mean (Green)	R/G	R/G Mean	Average
Pos D0	100317	1272	107.691	106.808	76.6717	1.39306	1.29408	1.2241
	104058	1298	111.744	109.419	91.5562	1.1951
	101475	1284	77.8943	77.3587	55.401	1.39634	1.28115
	100215	1292	66.0861	63.8681	54.7775	1.16595
	100408	1264	78.7346	74.4526	65.1185	1.14334	1.09709
	99990	1262	63.5007	58.7169	55.8767	1.05083
Pos D1	100256	1310	45.1766	40.0546	40.9509	0.978114	1.05179	1.0343
	99999	1276	57.8543	55.4393	49.8762	1.11154
	99974	1286	60.3485	56.6546	53.1607	1.06572
	100110	1270	76.7478	57.1301	75.2061	0.759648	0.946802
	100224	1268	58.6038	54.3277	52.1854	1.04105
	100875	1284	70.0372	65.2243	62.7334	1.03971
	100389	1264	81.0725	65.276	78.9903	0.826381	0.948575
	152019	1556	67.7761	59.4929	61.9373	0.960534
	142845	1600	63.7322	59.3977	56.0985	1.05881
	200250	1814	71.0811	70.2584	54.1097	1.29844	1.27044
	200037	1800	72.219	70.7057	59.5208	1.18792
	115632	1400	60.7727	60.4268	45.6069	1.32495
	182032	1722	55.7296	46.9449	53.6063	0.875736	0.95387
	150969	1648	39.7112	35.6835	34.6685	1.02928
	136160	1508	47.1274	41.7511	43.6455	0.956595
Pos D3	135423	1468	59.0529	51.1372	53.5914	0.954205	1.09188	0.993411
	103412	1322	54.8887	51.0267	45.7216	1.11603
	183384	1776	49.3519	46.9571	38.9555	1.2054
	138444	1548	45.5764	39.4955	41.0525	0.962072	1.01275
	104617	1360	74.6365	67.922	69.1857	0.981735
	121806	1406	39.9283	36.8801	33.698	1.09443
	110976	1492	47.1859	39.9552	43.4941	0.918635	0.955591
	121044	1398	85.5153	79.1947	76.9631	1.02899
	187200	1872	66.8107	56.6034	61.5826	0.919145
	94806	1326	58.7056	50.3196	48.4716	1.03812	1.05817
	142835	1508	50.1061	43.3602	40.9947	1.0577
	108782	1430	63.1143	56.3252	52.1823	1.07939
	152082	1602	58.9351	51.9748	49.1508	1.05746
	122301	1400	68.4435	52.0799	66.3984	0.784355	0.848668
	115855	1452	62.973	50.1058	59.9881	0.835262
	107326	1450	57.9953	49.3586	53.2809	0.926385
Pos D6	146520	1530	89.7995	75.4131	88.9762	0.847565	0.850272	1.02286
	101806	1366	97.1798	84.2797	95.6937	0.880724
	182400	1776	52.7012	42.1575	51.2537	0.822527
	114345	1352	99.4241	76.3945	96.1969	0.794148	0.822355
	106050	1426	84.5186	70.7171	81.559	0.867067
	104412	1362	96.807	76.4897	94.9179	0.805851
	134332	1510	72.6634	69.8315	53.6304	1.30209	1.30433
	137142	1482	98.7767	96.6803	79.9989	1.20852
	134550	1642	89.3959	88.6914	63.2439	1.40237
	77745	1144	117.448	107.294	115.946	0.925375	1.03456
	35308	748	58.3326	58.3326	43.9217	1.3281
	55954	954	182.743	155.233	182.581	0.850211
	112015	1468	46.8212	44.5166	40.4297	1.10108	1.1028
	119427	1492	51.136	47.8001	46.7565	1.02232
	268056	2126	98.3456	97.7332	82.4765	1.18498

## Sheet: Analyzed
R/G Mean	Non-infected			TiLV-infected
D0	1.66158	1.42583	1.41611	1.29408	1.28115	1.09709
D1	1.45553	1.53058	1.43184	1.05179	0.946802	0.948575	1.27044	0.95387
D3	1.35978	1.34032	1.50401	1.09188	1.01275	0.955591	1.05817	0.848668
D6	1.50342	1.45612	1.48981	0.850272	0.822355	1.30433	1.03456	1.1028
