# Supplementary material for: Tilapia lake virus causes mitochondrial damage: a proposed mechanism that leads to extensive death in fish cells
Source: PeerJ. 2023 Oct 5;11:e16190. doi: 10.7717/peerj.16190 (PMC10560495; doi:10.7717/peerj.16190)
Supplement: Supplemental Information 4 [file peerj-11-16190-s004.xlsx]

## Sheet: Sheet1
	CellTiter Glo Assay
	Control			TiLV infected
0 dpc	0.982688	0.982464	0.981545	1.00601	1.01991	1.00113
1 dpc	0.995932	0.98911	0.991622	1.01454	1.02097	1.02569
3 dpc	1.04347	1.05781	1.07578	1.00342	1.00919	0.993995
6 dpc	1.00713	1.00758	0.967654	0.803707	0.768262	0.737676
